# Supplementary material for: Dispersion Performances of Naphthalimides Doped in Dual Temperature- and pH-Sensitive Poly (N-Isopropylacrylamide-co-acrylic Acid) Shell Assembled with Vinyl-Modified Mesoporous SiO2 Core for Fluorescence Cell Imaging
Source: Polymers (Basel). 2023 May 17;15(10):2339. doi: 10.3390/polym15102339 (PMC10222162; doi:10.3390/polym15102339)
Supplement: Supplementary file 1 [file polymers-15-02339-s001.zip]

Archive with 1 entries (1 files):
- polymers-2209743-supplementary.pdf
